# Supplementary material for: Effects of Copper on Legionella pneumophila Revealed via Viability Assays and Proteomics
Source: Pathogens. 2024 Jul 3;13(7):563. doi: 10.3390/pathogens13070563 (PMC11279431; doi:10.3390/pathogens13070563)
Supplement: Supplementary file 1 [file pathogens-13-00563-s001.zip]

Archive with 1 entries (1 files):
- pathogens-3018301-supplementary.pdf
